# Supplementary material for: Differentiating Functional Cognitive Disorder from Early Neurodegeneration: A Clinic-Based Study
Source: Brain Sci. 2021 Jun 17;11(6):800. doi: 10.3390/brainsci11060800 (PMC8234331; doi:10.3390/brainsci11060800)
Supplement: Supplementary file 1 [file brainsci-11-00800-s001.zip]

Archive with 1 entries (1 files):
- brainsci-1247320-supplementary.pdf
